# Supplementary material for: Overlapping group screening for detection of gene-gene interactions: application to gene expression profiles with survival trait
Source: BMC Bioinformatics. 2018 Sep 21;19:335. doi: 10.1186/s12859-018-2372-2 (PMC6150983; doi:10.1186/s12859-018-2372-2)
Supplement: Supplementary file 2 — An R package “OGS”, which is a Windows binaries zip file. (ZIP 29 kb) [file 12859_2018_2372_MOESM2_ESM.zip]

Archive with 26 entries (21 files):
- OGS/
- OGS/DESCRIPTION
- OGS/help/
- OGS/help/aliases.rds
- OGS/help/AnIndex
- OGS/help/OGS.rdb
- OGS/help/OGS.rdx
- OGS/help/paths.rds
- OGS/html/
- OGS/html/00Index.html
- OGS/html/OGS.html
- OGS/html/R.css
- OGS/INDEX
- OGS/MD5
- OGS/Meta/
- OGS/Meta/features.rds
- OGS/Meta/hsearch.rds
- OGS/Meta/links.rds
- OGS/Meta/nsInfo.rds
- OGS/Meta/package.rds
- OGS/Meta/Rd.rds
- OGS/NAMESPACE
- OGS/R/
- OGS/R/OGS
- OGS/R/OGS.rdb
- OGS/R/OGS.rdx
