# Supplementary material for: Overlapping group screening for detection of gene-gene interactions: application to gene expression profiles with survival trait
Source: BMC Bioinformatics. 2018 Sep 21;19:335. doi: 10.1186/s12859-018-2372-2 (PMC6150983; doi:10.1186/s12859-018-2372-2)
Supplement: Supplementary file 2 — An R package “OGS”, which is a Windows binaries zip file. (ZIP 29 kb) [file 12859_2018_2372_MOESM2_ESM.zip › OGS/DESCRIPTION]

Package: OGS
Title: Overlapping group screening (OGS) approach for detection of
        gene-gene interactions
Version: 0.1
Description: The overlapping grouped screening approach is used to determine active genes and gene-gene interactions, which incorporates prior pathway information and can substantially improve the accuracy of gene expression selection, as described in Wang and Chen (2018).
Author: Jie-Huei Wang, and Yi-Hau Chen
Maintainer: Jie-Huei Wang <jhwang@stat.sinica.edu.tw>
Date: 2018-09-10
Depends: R (>= 3.4.3), CompQuadForm, glmnet, grpregOverlap, stats,
        survival, utils
License: GPL(>=2)
Encoding: UTF-8
LazyData: true
Repository: CRAN
RoxygenNote: 6.0.1
Built: R 3.4.3; ; 2018-09-10 03:30:16 UTC; windows
