# Supplementary material for: Overlapping group screening for detection of gene-gene interactions: application to gene expression profiles with survival trait
Source: BMC Bioinformatics. 2018 Sep 21;19:335. doi: 10.1186/s12859-018-2372-2 (PMC6150983; doi:10.1186/s12859-018-2372-2)
Supplement: Supplementary file 2 — An R package “OGS”, which is a Windows binaries zip file. (ZIP 29 kb) [file 12859_2018_2372_MOESM2_ESM.zip › OGS/help/AnIndex]

OGS	OGS
