# Supplementary material for: Overlapping group screening for detection of gene-gene interactions: application to gene expression profiles with survival trait
Source: BMC Bioinformatics. 2018 Sep 21;19:335. doi: 10.1186/s12859-018-2372-2 (PMC6150983; doi:10.1186/s12859-018-2372-2)
Supplement: Supplementary file 2 — An R package “OGS”, which is a Windows binaries zip file. (ZIP 29 kb) [file 12859_2018_2372_MOESM2_ESM.zip › OGS/MD5]

debdc6882611c69fde676319a03a01ac *DESCRIPTION
5b84acb30986647b002de6a38f232800 *INDEX
b6b0ca7dd2c6fb81cb4864f5bb13e893 *Meta/Rd.rds
7f532e677b399de99b8ca9453103405a *Meta/features.rds
0e97130c1afaa9da500ffa6e085b1d7e *Meta/hsearch.rds
1648908853fad49272d309bfefb6477e *Meta/links.rds
d01fbf428c6a13375aab9db77e7a41ab *Meta/nsInfo.rds
eb22649c9d35e01797c0099fb89b3a5a *Meta/package.rds
8f85b2b046e75036b35c9273a28f1f40 *NAMESPACE
ebf0fc819595d631b8bf280c4b049940 *R/OGS
a1b3836f2dab5b03c5a4b63d10a07faf *R/OGS.rdb
1beffd4ad0c02025d8acb164412cb8b9 *R/OGS.rdx
368790cbfd838a6888661032ba4cb91a *help/AnIndex
97aa34f2d695b05661806b8a4e1c5144 *help/OGS.rdb
968e675fbc89b5e9da768ad4504ba65c *help/OGS.rdx
9251f97d80ede42573b903e05f7db231 *help/aliases.rds
6a64886ed8f5165ad4e263e7540cca79 *help/paths.rds
3406ec766ffb7422612c7241a728ba24 *html/00Index.html
e68eb0f04f1be7d9bbc664bc3386094d *html/OGS.html
b6763e6916890c631fdc3f2643803b1a *html/R.css
